# Supplementary material for: Evidence for a transgenerational mutational signature from ionizing radiation exposure in humans
Source: Sci Rep. 2025 Jun 23;15:20262. doi: 10.1038/s41598-025-07030-5 (PMC12185716; doi:10.1038/s41598-025-07030-5)
Supplement: Supplementary file 1 — Supplementary Material 1. [file 41598_2025_7030_MOESM1_ESM.xlsx]

## Sheet: Conditions_reported
Condition	Category	Category ID
Allergie (Tierhaar)	Allergien und Asthma	1
allergisches Asthma (Pollen, Gräser, Katzenhaare)	Allergien und Asthma	1
Asthma	Allergien und Asthma	1
Fisch Eiweiss Allergie	Allergien und Asthma	1
Grasallergie	Allergien und Asthma	1
Heuschnupfen	Allergien und Asthma	1
Multiallergie Tierhaar/Pollen/Hausstaub	Allergien und Asthma	1
Pollenallergie	Allergien und Asthma	1
zahlreiche Allergien	Allergien und Asthma	1
Doppelseitige LKGS-Spaltbildung	Angeborene Fehlbildungen	2
Geboren mit nur einem Hoden	Angeborene Fehlbildungen	2
Handfehlbildung bei Geburt	Angeborene Fehlbildungen	2
Kiefer-,Lippe-,Nasenkorrekturen	Angeborene Fehlbildungen	2
Klappe am Reflux fehlt	Angeborene Fehlbildungen	2
Mayer-Rokitansky-Kuester-Hauser Syndrom (MRKHS) keine Gebaermutter vorhanden und Vaginalaplasie	Angeborene Fehlbildungen	2
Vaginalaplasie	Angeborene Fehlbildungen	2
APC-Resistenz (Faktor V Leiden) Befund	Bluterkrankung	3
fragliche Blutgerinnung	Bluterkrankung	3
heterozygote Faktor-V-Leiden-Mutation	Bluterkrankung	3
heterozygote Prothrombin G20210A-Mutation	Bluterkrankung	3
2x Ausschabung nach Fehlgeburt	Chirurgische Eingriffe	4
Arthroskopie der Schulter	Chirurgische Eingriffe	4
Arthroskopie rechtes Knie 95	Chirurgische Eingriffe	4
AT, TE, Sectio APP, HSK, ASK	Chirurgische Eingriffe	4
Blinddarm	Chirurgische Eingriffe	4
Blinddarm-OP	Chirurgische Eingriffe	4
Cholzystektomie	Chirurgische Eingriffe	4
Endometrioge-OP	Chirurgische Eingriffe	4
entfernung Kniegelenk	Chirurgische Eingriffe	4
Entfernung mehrerer Atherome auf der Kopfhaut	Chirurgische Eingriffe	4
Entfernung Polypen	Chirurgische Eingriffe	4
Entfernung Ueberbein rechtes Handgelenk	Chirurgische Eingriffe	4
Gallen OP	Chirurgische Eingriffe	4
Kaiserschnitt	Chirurgische Eingriffe	4
Knie-OP	Chirurgische Eingriffe	4
Korrektur der Handfehlbildung ca 1 Jahr nach Geburt	Chirurgische Eingriffe	4
Korrektur Nasenscheidewand	Chirurgische Eingriffe	4
Krampfadern Kopf	Chirurgische Eingriffe	4
Kreuzbandplastik	Chirurgische Eingriffe	4
Laparoskopie auf Grund Endometriose	Chirurgische Eingriffe	4
Leiste	Chirurgische Eingriffe	4
Leistenbruch	Chirurgische Eingriffe	4
Leistenbruch OP	Chirurgische Eingriffe	4
Mandel	Chirurgische Eingriffe	4
Mandeln	Chirurgische Eingriffe	4
Meniskus	Chirurgische Eingriffe	4
Milz entfernt	Chirurgische Eingriffe	4
Miniscus	Chirurgische Eingriffe	4
Nachkürettage nach Spaetabbort	Chirurgische Eingriffe	4
Nasenscheidewand	Chirurgische Eingriffe	4
Notkaiserschnitt	Chirurgische Eingriffe	4
OP Arthrose am Fuss	Chirurgische Eingriffe	4
OP linkes Bein	Chirurgische Eingriffe	4
Polypektomie Nase	Chirurgische Eingriffe	4
Polypen	Chirurgische Eingriffe	4
Ranula operative Entfernung	Chirurgische Eingriffe	4
Septumbertoration	Chirurgische Eingriffe	4
Sprunggelenk rechts	Chirurgische Eingriffe	4
Tonsillektomie	Chirurgische Eingriffe	4
Tonsillen	Chirurgische Eingriffe	4
Varizen-OP	Chirurgische Eingriffe	4
Versorgung von Geburtsverletzungen	Chirurgische Eingriffe	4
Xeratoplastik	Chirurgische Eingriffe	4
Down-Syndrom	Chromosomale oder genetische Anomalie	5
Microduplikation	Chromosomale oder genetische Anomalie	5
Blinddarm	Gastrointestinale Erkrankungen	6
Darmverkürzung	Gastrointestinale Erkrankungen	6
Darmverschluss	Gastrointestinale Erkrankungen	6
Kolisation?	Gastrointestinale Erkrankungen	6
perforierte Sigmadivertikulitis mit Schlingenabszessen Hernia umbilialis	Gastrointestinale Erkrankungen	6
Reizdarm	Gastrointestinale Erkrankungen	6
3 Leberflecken unauffaellig	Haut- und Bindegewebserkrankungen	7
Akne	Haut- und Bindegewebserkrankungen	7
Dysplastische Naevus	Haut- und Bindegewebserkrankungen	7
Entfernung Leberfleck	Haut- und Bindegewebserkrankungen	7
Entfernung und regelmäßige Kontrolle von Leberflecken	Haut- und Bindegewebserkrankungen	7
Flechte an Kopfhaut	Haut- und Bindegewebserkrankungen	7
Lymphoedem	Haut- und Bindegewebserkrankungen	7
Neurodermitis	Haut- und Bindegewebserkrankungen	7
Psoriasis	Haut- und Bindegewebserkrankungen	7
Ablation am Herz	Herz- und Gefäßerkrankungen	8
Ablation am Herzen	Herz- und Gefäßerkrankungen	8
Bluthochdruck	Herz- und Gefäßerkrankungen	8
Foramen ovale	Herz- und Gefäßerkrankungen	8
Herz	Herz- und Gefäßerkrankungen	8
Herzklappenfehler	Herz- und Gefäßerkrankungen	8
Hoher Blutdruck	Herz- und Gefäßerkrankungen	8
Kongenitale Fehlbidlung der Aortenklappe	Herz- und Gefäßerkrankungen	8
Mitral + Injuspidalklappeninsuffizienz	Herz- und Gefäßerkrankungen	8
PFO-Verschluss	Herz- und Gefäßerkrankungen	8
Venenoperation	Herz- und Gefäßerkrankungen	8
Verdacht Klippel-Trenauny-Syndrom	Herz- und Gefäßerkrankungen	8
WPW Syndrom	Herz- und Gefäßerkrankungen	8
Diabetes Mellitus Typ I	Hormonelle und Stoffwechselerkrankungen	9
Diabetes Typ 1	Hormonelle und Stoffwechselerkrankungen	9
Diabetes Typ 2	Hormonelle und Stoffwechselerkrankungen	9
Galaktosämie	Hormonelle und Stoffwechselerkrankungen	9
Morbus Gaucher Typ 1	Hormonelle und Stoffwechselerkrankungen	9
Bandscheibe	Knochen-, Skelett- und Gelenkerkrankungen	10
Bandscheibenvaelle	Knochen-, Skelett- und Gelenkerkrankungen	10
Bandscheibenvorfall LWS 4/5	Knochen-, Skelett- und Gelenkerkrankungen	10
Chronische Gelenkschmerzen	Knochen-, Skelett- und Gelenkerkrankungen	10
Fehlstellung Beine	Knochen-, Skelett- und Gelenkerkrankungen	10
Hakenfüße	Knochen-, Skelett- und Gelenkerkrankungen	10
kleinwüchsig	Knochen-, Skelett- und Gelenkerkrankungen	10
Knie	Knochen-, Skelett- und Gelenkerkrankungen	10
Knie wegen Artrose	Knochen-, Skelett- und Gelenkerkrankungen	10
Kniespiegelung	Knochen-, Skelett- und Gelenkerkrankungen	10
Krumme Wirbelsäule	Knochen-, Skelett- und Gelenkerkrankungen	10
Minderwuchs (1,51 m)	Knochen-, Skelett- und Gelenkerkrankungen	10
Polydaktylie	Knochen-, Skelett- und Gelenkerkrankungen	10
Sportverletzungen 3x Knie, Ellenbogen	Knochen-, Skelett- und Gelenkerkrankungen	10
Sprunggelenk links	Knochen-, Skelett- und Gelenkerkrankungen	10
stark asymterische Brust	Knochen-, Skelett- und Gelenkerkrankungen	10
Verschiebung Huefte re 66 grad / li 61 grad	Knochen-, Skelett- und Gelenkerkrankungen	10
Wirbelsäule 2xBandscheibe	Knochen-, Skelett- und Gelenkerkrankungen	10
Entfernung des Tumors im rechten Hoden, radikale Lymphknotenentfernung (Abdomen)	Krebserkrankungen	11
Haut- und Bindegewebserkrankungenkrebs	Krebserkrankungen	11
Haut- und Bindegewebserkrankungenkrebs hell, mehrmals	Krebserkrankungen	11
Hodenkrebs	Krebserkrankungen	11
Nasentumor	Krebserkrankungen	11
Riesenzelltumor im Linken Oberschenkelknochen	Krebserkrankungen	11
Riesenzelltumor Mittelfinger Endglied Links rexessiv	Krebserkrankungen	11
Tumor Nase	Krebserkrankungen	11
Versorgung Riesenzelltumor	Krebserkrankungen	11
ADHS	Neurologische und neuro-muskuläre Erkrankungen	12
bei MRT Zufallsbefund weiße Flecken im Gehirn (ohne Diag.)	Neurologische und neuro-muskuläre Erkrankungen	12
Fazialisparese rechts	Neurologische und neuro-muskuläre Erkrankungen	12
Juvenile myklonische Epilepsie	Neurologische und neuro-muskuläre Erkrankungen	12
Karpal-Tunnel-Syndrom	Neurologische und neuro-muskuläre Erkrankungen	12
Karpaltunnel-Syndr. re/li	Neurologische und neuro-muskuläre Erkrankungen	12
Kleinkind Krampfanfaelle	Neurologische und neuro-muskuläre Erkrankungen	12
Migräne	Neurologische und neuro-muskuläre Erkrankungen	12
Rezidiviernede depressive Störungen	Neurologische und neuro-muskuläre Erkrankungen	12
Sulcus-Ulnaris-Syndrom	Neurologische und neuro-muskuläre Erkrankungen	12
Entfernung der rechten Schilddrüse	Schilddrüsenerkrankungen	13
Hypothyreose	Schilddrüsenerkrankungen	13
Knoten auf Schilddrüse	Schilddrüsenerkrankungen	13
Knoten Schilddrüse	Schilddrüsenerkrankungen	13
Leichte Hypothyreose	Schilddrüsenerkrankungen	13
Schilddrüsenunterfunktion	Schilddrüsenerkrankungen	13
zu kleine Schilddruese	Schilddrüsenerkrankungen	13
Einschränkung des Sehens	Sehstörungen und Augenerkrankungen	14
Extreme Kurzsichtigkeit	Sehstörungen und Augenerkrankungen	14
Sehschwaeche	Sehstörungen und Augenerkrankungen	14
allerg. Rhinitis	Sonstige Erkrankungen	15
Dreh- und Unsicherheitsgefuehl	Sonstige Erkrankungen	15
Endometriose Ausschabung	Sonstige Erkrankungen	15
Frühgeburt mit Atemstillstandsfolge und leichten Gehirnblutungen und Blutschwämmchen am Kopf	Sonstige Erkrankungen	15
Gewebeabkapselung	Sonstige Erkrankungen	15
Harnleiterverengung Niere li	Sonstige Erkrankungen	15
Hodentorsion re	Sonstige Erkrankungen	15
KzH Vestibularisausfall rechts	Sonstige Erkrankungen	15
Larynxpapillomatose	Sonstige Erkrankungen	15
Narbenbildung mit überzähligem Narbengewebe	Sonstige Erkrankungen	15
oraler Lichenruber	Sonstige Erkrankungen	15
Ranula (Speichel Retentionszyste)	Sonstige Erkrankungen	15
Sarkoidose	Sonstige Erkrankungen	15
Sinusitis	Sonstige Erkrankungen	15
Verdratung nach Frakturen	Sonstige Erkrankungen	15
Zyste am Eierstock	Sonstige Erkrankungen	15
unerfüllter Kinderwunsch	Uncategorized	16
Fehlende Zähne	Zahn- und Zahnfleischerkrankungen	17
Parodontitis	Zahn- und Zahnfleischerkrankungen	17
Zahnimplantate	Zahn- und Zahnfleischerkrankungen	17

## Sheet: Offspring_CategoryID
family_id	Category_IDs
R_0001_0029_I	4, 4, 10, 11, 13
R_0001_0030_I	4, 4, 4, 4, 4
R_0018_0024_I	1, 12, 12
R_0025_0027_I	-
R_0025_0035_I	-
R_0036_0108_I	4
R_0038_0040_I	2, 4
R_0038_0041_I	2
R_0045_0047_I	9
R_0045_0142_I	4, 6
R_0052_0110_I	-
R_0056_0058_I	4, 4
R_0056_0059_I	-
R_0060_0062_I	13
R_0060_0063_I	4, 7, 8, 8, 10, 13, 14
R_0060_0063_I	4, 4, 8,
R_0064_0065_I	8
R_0064_0088_I	4, 4, 15
R_0069_0071_I	-
R_0073_0112_I	4, 4
R_0077_0079_I	13, 16
R_0077_0080_I	7, 8, 8, 13,
R_0081_0082_I	3, 4, 8, 15
R_0081_0083_I	-
R_0092_0114_I	2, 5, 11, 13, 15
R_0099_0101_I	7
R_0116_0118_I	15, 17
R_0116_0118_I	4, 6
R_0126_0128_I	4, 6,
R_0126_0129_I	-
R_0130_0132_I	-
R_0130_0133_I	4, 9, 11, 11
R_0134_0136_I	17
R_0138_0140_I	-
R_0138_0141_I	-
R_0149_0151_I	2, 4
R_0149_0152_I	2, 4
R_0149_0153_I	10
R_0154_0155_I	12, 14
R_0154_0156_I	4, 4, 6, 8, 12, 12
R_0162_0164_I	9
R_0162_0165_I	1, 4, 7,
R_0172_0174_I	4, 10
R_0176_0179_I	2, 4
R_0185_0187_I	4, 4, 4
R_0185_0188_I	8,
R_0189_0191_I	-
R_0189_0191_I	4
R_0192_0211_I	4
R_0192_0212_I	3
R_0200_0202_I	10
R_0200_0203_I	1, 10, 15, 15
R_0204_0206_I	10
R_0218_0220_I	4, 6, 10
R_0218_0221_I	4, 8, 12
R_0222_0224_I	4
R_0222_0225_I	9
R_0222_0226_I	-
R_0222_0227_I	4
R_0228_0230_I	4, 4
R_0232_0233_I	17
R_0235_0237_I	1, 1, 4,
R_0238_0240_I	-
R_0243_0245_I	5
R_0246_0248_I	4, 4
R_0246_0249_I	-
R_0250_0252_I	-
R_0250_0252_I	1, 4, 4
R_0250_0253_I	1
R_0254_0256_I	3, 4, 4, 4, 11
R_0258_0260_I	9, 12
R_0261_0263_I	7, 9, 12, 15, 15, 15,
R_0269_0268_I	6
R_0270_0271_I	-
R_0270_0272_I	3, 10
R_0270_0272_I	3, 4, 10
R_0285_0287_I	4, 4, 10
R_0285_0288_I	4, 12, 12
R_0285_0289_I	4
R_0295_0297_I	1, 4
R_0298_0299_I	-
R_0298_0300_I	-
R_0302_0304_I	-
R_0302_0305_I	-
R_0307_0309_I	-
R_0307_0310_I	-
R_0307_0310_I	-
R_0311_0313_I	1, 1, 4, 4
R_0317_0319_I	1, 8, 3
R_0317_0320_I	1, 4, 4, 12, 15
R_0325_0327_I	2
R_0325_0328_I	2
R_0332_0334_I	15
R_0335_0337_I	4, 13
R_0335_0338_I	-
R_0339_0341_I	-
R_0346_0348_I	4, 15
R_0346_0349_I	7, 12
R_0359_0361_I	4, 7, 7
R_0359_0362_I	7, 11
R_0363_0364_I	10, 14
R_0363_0365_I	-
R_0371_0373_I	-
R_0374_0376_I	4
R_0374_0384_I	4, 4, 4
R_0377_0379_I	1, 3, 15
R_0380_0382_I	12
R_0380_0383_I	4, 4, 13
R_0390_0393_I	4
R_0390_0393_I	-
R_0395_0397_I	1, 4, 8
R_0408_0410_I	4, 8, 10, 13
R_0417_0421_I	4, 8
R_0422_0424_I	4
R_0425_0427_I	4

## Sheet: Summary
Summary	Statistics
Allergien und Asthma	9
Angeborene Fehlbildungen	7
Bluterkrankung	4
Chirurgische Eingriffe	43
Chromosomale oder genetische Anomalie	2
Gastrointestinale Erkrankungen	6
Haut- und Bindegewebserkrankungen	9
Herz- und Gefäßerkrankungen	13
Hormonelle und Stoffwechselerkrankungen	5
Knochen-, Skelett- und Gelenkerkrankungen	18
Krebserkrankungen	9
Neurologische und neuro-muskuläre Erkrankungen	10
Schilddrüsenerkrankungen	7
Sehstörungen und Augenerkrankungen	3
Sonstige Erkrankungen	16
Uncategorized	1
Zahn- und Zahnfleischerkrankungen	3
