# Supplementary material for: Evidence for a transgenerational mutational signature from ionizing radiation exposure in humans
Source: Sci Rep. 2025 Jun 23;15:20262. doi: 10.1038/s41598-025-07030-5 (PMC12185716; doi:10.1038/s41598-025-07030-5)
Supplement: Supplementary file 2 — Supplementary Material 2. [file 41598_2025_7030_MOESM2_ESM.xlsx]

## Sheet: ReadMe
Table_1	Pairs of de novo mutations	each line represents a pair (two) of de novo mutations	only one line per pair of de novo mutations; the locus is provided for the most right de novo mutation of the pair	more than two de novo mutations are represented by multiple lines	a pair of de novo or multiple pairs of de novo mutations from a cluster as long as they are in a window of 20 bp; each cluster has a unique ID (cDNM_ID)
Columns	locus	alleles	Individual ID	cDNM_ID	AC	Applied rule	Visual [True; Artifact]	Sanger [TP= true positive]; [n/p=not performed]; [n/a=not applicable]	PacBio [TP= true positive]; [n/p=not performed]; [n/a=not applicable]	Parental origin
Explanation	position of the most right de novo mutation	reference and alternate allele	ID of the offspring	ID of the cluster of de novo mutation	Allele count in all cohorts	applied rule for validation (see section 1.6 in the supplement: 1. All reads spanning the lesions of a cDNM must show either all or none of the lesions of the cluster 2. Each cDNM must be covered by at least 10 reads 3. Each constituent variant of a cluster must not be found more than once in reads in the parents 4. The variant allele frequency must lie between 0.3 and 0.7 5. There must not be an…	Validation by IGV inspection	Validation by Sanger sequencing	Validation by PacBio sequencing	Parental origin of the cDNM (pat = paternal, mat = maternal, no phase = no phasing information obtained)
Example (TP)	1:225743006	['G', 'T']	R_0001_0029_I	1069	1	TP	1	1	n/p	pat
Example (Arifact)	19:53352926	['C', 'G']	R_0001_0029_I	1070	1	3.	Artifact	n/p	n/p
Example (Arifact)	19:53352934	['A', 'C']	R_0001_0029_I	1070	1	3.	Artifact	n/p	n/p
Table_2	Summary statistics and classification of cDNMs
Columns	Unique cDNMs IDs (163)	Artifacts IDs (126)	TP cDNMs IDs (Sanger+PacBio+IGV verified, 37)	IGV verfied, not validated (20)	Validated (Sanger or PacBio, 17)	Sanger validated TP cDNMs IDs (5)	PacBio validated TP cDNMs IDs (15)	total phased cDNMs IDs (25)	maternal (9)	paternal (17)	Phased by IGV (12)	Individuals with validated cDNM >1 (35)	Individuals with cDNM call (82)
Explanation	All unique cDNMs and their IDs	All cDNMs that were classified as artifacts	All cDNMs that were validated as truepositive, by any method	All cDNMs validated by IGV inspection	All cDNMs validated by Sanger or PacBio sequencing)	All cDNMs validated only by Sanger sequencing	All cDNMs validated by PacBio sequencing	All cDNMs with phasing information	All cDNMs of maternal origin	All cDNMs of paternal origin	All cDNMs where phasing was possible on short read Illumina data in IGV	All individuals with one or more validated cDNMs	All individuals with cDNM calls (TP and FP)
Table_3	Images of validated results
Columns	Image_name	Phase
Explanation	Name of the image with position, sample ID, cDNM ID, validation, sequencing technology	parental origin
Example	1-109065339-A_T-R_0238_0240_I-ID1365-TP-Illu	no phase	Find the image above

## Sheet: cDNM List
locus	alleles	Individual ID	cDNM_ID	AC	Applied rule	Visual [True; Artifact]	Sanger [TP= true positive]; [n/p=not performed]; [n/a=not applicable]	PacBio [TP= true positive]; [n/p=not performed]; [n/a=not applicable]	Parental origin	VCF	HGVS cDNA	HGVS protein	Type	distance [bp]	ACMG classification in known disease genes	location	Gene	locus_2	alleles_2
1:225743006	['G', 'T']	R_0001_0029_I	1069	1	TP	1	1	n/p	pat	GRCh37:1-225743005-GG-AT	ENAH(NM_018212.6):c.172-221_172-220delCCinsAT	-	Tandem MNV	0	likely benign	intronic	ENAH	1:225743005	['G', 'A']
19:53352926	['C', 'G']	R_0001_0029_I	1070	1	3.	Artifact	n/p	n/p
19:53352934	['A', 'C']	R_0001_0029_I	1070	1	3.	Artifact	n/p	n/p
20:43392816	['C', 'T']	R_0001_0030_I	1071	1	3.	Artifact	n/p	n/p
5:7372916	['T', 'G']	R_0025_0035_I	1072	1	3., 5.	Artifact	n/p	n/p
5:7372934	['T', 'C']	R_0025_0035_I	1072	1	3., 5.	Artifact	n/p	n/p
5:7372936	['A', 'T']	R_0025_0035_I	1072	1	3., 5.	Artifact	n/p	n/p
11:51573262	['T', 'C']	R_0036_0108_I	1074	1	4., 7.	Artifact	n/p	n/p
11:51573270	['A', 'G']	R_0036_0108_I	1074	1	4., 7.	Artifact	n/p	n/p
4:40537608	['A', 'T']	R_0038_0040_I	1075	1	3., 6.	Artifact	n/p	n/p
16:81188388	['T', 'C']	R_0038_0040_I	1076	1	6.	Artifact	n/p	n/p
16:81188389	['C', 'T']	R_0038_0040_I	1076	1	6.	Artifact	n/p	n/p
16:81188417	['A', 'G']	R_0038_0040_I	1077	1	3., 6.	Artifact	n/p	n/p
17:37946017	['T', 'C']	R_0045_0142_I	1078	1	3., 5.	Artifact	n/p	n/p
17:80863767	['A', 'G']	R_0045_0142_I	1079	1	3., 6.	Artifact	n/p	n/p
17:80863768	['C', 'T']	R_0045_0142_I	1079	1	3., 6.	Artifact	n/p	n/p
17:80863769	['A', 'G']	R_0045_0142_I	1079	1	3., 6.	Artifact	n/p	n/p
17:80863773	['A', 'G']	R_0045_0142_I	1079	1	3., 6.	Artifact	n/p	n/p
17:80863780	['C', 'G']	R_0045_0142_I	1079	1	3., 6.	Artifact	n/p	n/p
20:1870442	['T', 'C']	R_0052_0110_I	1084	1	6.	Artifact	n/p	n/p
1:150405118	['C', 'G']	R_0056_0058_I	1085	1	3.	Artifact	n/p	n/p
6:17750863	['A', 'G']	R_0056_0058_I	1086	1	1., 4., 6.	Artifact	n/p	n/p
10:13307813	['T', 'C']	R_0056_0058_I	1087	1	1., 3., 4., 6.	Artifact	n/p	n/p
10:13307814	['G', 'A']	R_0056_0058_I	1087	1	1., 3., 4., 6.	Artifact	n/p	n/p
10:13307817	['G', 'A']	R_0056_0058_I	1087	1	1., 3., 4., 6.	Artifact	n/p	n/p
10:13307821	['C', 'T']	R_0056_0058_I	1087	1	1., 3., 4., 6.	Artifact	n/p	n/p
10:13307828	['G', 'A']	R_0056_0058_I	1087	1	1., 3., 4., 6.	Artifact	n/p	n/p
1:108633682	['G', 'A']	R_0060_0062_I	1088	1	1., 3., 5.	Artifact	n/p	n/p
9:99347203	['G', 'A']	R_0060_0062_I	1089	1	TP	2	n/p	1	pat	GRCh37:9-99347203-G-A; GRCh37:9-99347190-G-T = chr9:99347190-GGCCTCCCAAAGTG-TGCCTCCCAAAGTA	CDC14B(NM_033331.4):c.161-19438C>T; CDC14B(NM_033331.4):c.161-19425C>A	-	cDNM	13	likely benign	intronic	CDC14B	9:99347190	['G', 'T']
7:124980489	['G', 'T']	R_0060_0063_I	1090	1	1., 3., 5.	Artifact	n/p	n/p
12:109306167	['A', 'G']	R_0060_0063_I	1092	1	TP	3	n/p	n/p	pat	GRCh37:12-109306166-GA-TG	SVOP(NM_018711.5):c.*144_*145delTCinsCA	-	Tandem MNV	0	VUCS	3'UTR	SVOP	12:109306166	['G', 'T']
6:32368709	['G', 'T']	R_0064_0088_I	1094	1	3., 5., 6.	Artifact	n/p	n/p
6:32368713	['T', 'C']	R_0064_0088_I	1094	1	3., 5., 6.	Artifact	n/p	n/p
6:32368715	['G', 'A']	R_0064_0088_I	1094	1	3., 5., 6.	Artifact	n/p	n/p
6:32368730	['A', 'C']	R_0064_0088_I	1094	1	3., 5., 6.	Artifact	n/p	n/p
6:32368737	['G', 'T']	R_0064_0088_I	1094	1	3., 5., 6.	Artifact	n/p	n/p
6:32368745	['G', 'A']	R_0064_0088_I	1094	1	3., 5., 6.	Artifact	n/p	n/p
10:73259572	['A', 'G']	R_0064_0088_I	1095	1	3., 6.	Artifact	n/p	n/p
2:125464538	['G', 'A']	R_0069_0071_I	1115	1	1., 3.	Artifact	n/p	n/p
5:99891703	['C', 'A']	R_0073_0112_I	1116	1	TP	4		2	mat	GRCh37:5-99891703-C-A; GRCh37:5-99891719-T-C; GRCh37:5-99891721-GG-CA; = chr5:99891703-CGACATGAAGTCCTTGTCGG-AGACATGAAGTCCTTGCCCA	FAM174A(NM_198507.3):c.435-6055C>A	-	cDNM	15	likely benign	intronic	FAM174A	5:99891719	['T', 'C']
5:99891721	['G', 'C']	R_0073_0112_I	1116	1	TP	4	n/p	2	mat	GRCh37:5-99891703-C-A; GRCh37:5-99891719-T-C; GRCh37:5-99891721-GG-CA; = chr5:99891703-CGACATGAAGTCCTTGTCGG-AGACATGAAGTCCTTGCCCA	FAM174A(NM_198507.3):c.435-6039T>C	-	cDNM	2	likely benign	intronic	FAM174A	5:99891719	['T', 'C']
5:99891722	['G', 'A']	R_0073_0112_I	1116	1	TP	4	n/p	2	mat	GRCh37:5-99891703-C-A; GRCh37:5-99891719-T-C; GRCh37:5-99891721-GG-CA; = chr5:99891703-CGACATGAAGTCCTTGTCGG-AGACATGAAGTCCTTGCCCA	FAM174A(NM_198507.3):c.435-6037_435-6036delinsCA	-	Tandem MNV	0	likely benign	intronic	FAM174A	5:99891721	['G', 'C']
19:18016826	['G', 'A']	R_0077_0079_I	1117	1	4., 6.	Artifact	n/p	n/p
19:18016830	['A', 'T']	R_0077_0079_I	1117	1	4., 6.	Artifact	n/p	n/p
15:45906469	['T', 'A']	R_0077_0080_I	1118	1	TP	5	2	3	pat	GRCh37:15-45906468-TT-CA; GRCh37:15-45906471-A-G; GRCh37:15-45906473-A-C = chr15:45906468-TTTATA-CATGTC	ENSG00000260170(ENST00000564080.1):c.-18+26745_-18+26746delTTinsCA;p.?	-	Tandem MNV	0	likely benign	intergenic	-	15:45906468	['T', 'C']
15:45906471	['A', 'G']	R_0077_0080_I	1118	1	TP	5	2	3	pat	GRCh37:15-45906468-TT-CA; GRCh37:15-45906471-A-G; GRCh37:15-45906473-A-C = chr15:45906468-TTTATA-CATGTC	ENSG00000260170(ENST00000564080.1):c.-18+26745_-18+26750delTTTATAinsCATGTC; p.?	-	cDNM	2	likely benign	intergenic	-	15:45906469	['T', 'A']
15:45906473	['A', 'C']	R_0077_0080_I	1118	1	TP	5	2	3	pat	GRCh37:15-45906468-TT-CA; GRCh37:15-45906471-A-G; GRCh37:15-45906473-A-C = chr15:45906468-TTTATA-CATGTC	ENSG00000260170(ENST00000564080.1):c.-18+26745_-18+26750delTTTATAinsCATGTC; p.?	-	cDNM	2	likely benign	intergenic	-	15:45906471	['A', 'G']
2:1259691	['A', 'T']	R_0081_0082_I	1119	1	3.	Artifact	n/p	n/p
11:55115963	['T', 'C']	R_0081_0082_I	1120	1	3., 6.	Artifact	n/p	n/p
3:95035922	['A', 'T']	R_0081_0083_I	1121	1	3., 5., 7.	Artifact	n/p	n/p
11:73488653	['C', 'T']	R_0081_0083_I	1122	1	3., 6.	Artifact	n/p	n/p
11:73488654	['G', 'C']	R_0081_0083_I	1122	1	3., 6.	Artifact	n/p	n/p
7:5872899	['A', 'G']	R_0092_0114_I	1123	1	TP	6	n/p	4	mat	GRCh37:7-5872898-CA-TG	NR_023382.1:n.368-260_368-259inv	-	Tandem MNV	0	likely benign	intronic	ZNF815P	7:5872898	['C', 'T']
3:12545852	['A', 'G']	R_0116_0118_I	1124	1	6.	Artifact	n/p	n/p
3:12545855	['A', 'T']	R_0116_0118_I	1124	1	6.	Artifact	n/p	n/p
3:12545869	['C', 'T']	R_0116_0118_I	1124	1	6.	Artifact	n/p	n/p
20:59912381	['G', 'T']	R_0126_0128_I	1125	1	2., 4., 7.	Artifact	n/p	n/p
11:50759438	['A', 'T']	R_0126_0129_I	1126	1	3.	Artifact	n/p	n/p
11:50759450	['T', 'A']	R_0126_0129_I	1126	1	3.	Artifact	n/p	n/p
11:50759467	['A', 'G']	R_0126_0129_I	1126	1	3.	Artifact	n/p	n/p
16:79123059	['C', 'T']	R_0126_0129_I	1127	1	TP	7	n/a	n/p	no phase	GRCh37:16-79123058-CC-AT	WWOX(NM_016373.4):c.1057-122447_1057-122446delCCinsAT		Tandem MNV	0	likely benign	intronic	WWOX	16:79123058	['C', 'A']
2:211891212	['T', 'A']	R_0130_0132_I	1128	1	TP	8	n/a	n/p	pat	GRCh37:2-211891211-GTT-AAC	-	-	Tandem MNV	0	likely benign	intergenic		2:211891211	['G', 'A']
2:211891213	['T', 'C']	R_0130_0132_I	1128	1	TP	8	n/a	n/p	pat	GRCh37:2-211891211-GTT-AAC	-	-	Tandem MNV	0	likely benign	intergenic		2:211891212	['T', 'A']
2:47610764	['T', 'C']	R_0130_0133_I	1129	1	1.	Artifact	n/p	n/p
3:46284454	['G', 'A']	R_0130_0133_I	1130	1	1.	Artifact	n/p	n/p
9:126735897	['A', 'T']	R_0130_0133_I	1131	1	3.	Artifact	n/p	n/p
2:50865844	['A', 'T']	R_0134_0136_I	1132	1	TP	9	n/p	5		GRCh37:2-50865843-CA-AT	NRXN1(NM_004801.5):c.824-7601_824-7600delTGinsAT	-	Tandem MNV	0	likely benign	intronic	NRXN	2:50865843	['C', 'A']
5:137275284	['A', 'G']	R_0134_0136_I	1133	1	TP	10	n/p	6	pat	GRCh37:5-137275278-A-C;	FAM13B(NM_016603.3):c.*636T>G; FAM13B(NM_016603.3):c.*630T>C	-	cDNM	6	likely benign	3'UTR	FAM13B	5:137275278	['A', 'C']
11:69714789	['A', 'G']	R_0138_0140_I	1134	1	1., 2.	Artifact	n/p	n/p
18:15258223	['G', 'T']	R_0138_0140_I	1135	1	TP	11	n/p	n/p	no phase	GRCh37:18-15258212-C-G; GRCh37:18-15258223-G-T	-	-	cDNM	11	likely benign	intergenic	-	18:15258212	['C', 'G']
10:29719358	['A', 'G']	R_0149_0151_I	1197	1	1., 4., 6.	Artifact	n/p	n/p
10:29719365	['T', 'G']	R_0149_0151_I	1197	1	1., 4., 6.	Artifact	n/p	n/p
14:54170657	['A', 'T']	R_0149_0151_I	1198	1	TP	12	3	7	pat	GRCh37:14-54170656-AA-GT	-	-	Tandem MNV	0	likely benign	intergenic	-	14:54170656	['A', 'G']
3:101764625	['C', 'T']	R_0149_0152_I	1200	1	TP	13	n/p	n/p	pat	GRCh37:3-101764623-TGC-AGT	-	-	cDNM	2	likely benign	intergenic	-	3:101764623	['T', 'A']
5:146627459	['C', 'T']	R_0149_0152_I	1201	1	4.	Artifact	n/p	n/p
5:146627460	['A', 'G']	R_0149_0152_I	1201	1	4.	Artifact	n/p	n/p
16:32558839	['A', 'G']	R_0149_0152_I	1203	1	3.	Artifact	n/p	n/p
16:32558845	['T', 'G']	R_0149_0152_I	1203	1	3.	Artifact	n/p	n/p
16:32558849	['T', 'C']	R_0149_0152_I	1203	1	3.	Artifact	n/p	n/p
16:86370346	['C', 'G']	R_0149_0152_I	1204	1	3., 5.	Artifact	n/p	n/p
4:49119387	['G', 'T']	R_0149_0153_I	1205	1	3., 5.	Artifact	n/p	n/p
1:34404061	['C', 'T']	R_0154_0155_I	1206	1	1., 3., 5.	Artifact	n/p	n/p
1:34404062	['A', 'G']	R_0154_0155_I	1206	1	1., 3., 5.	Artifact	n/p	n/p
7:22801360	['A', 'G']	R_0154_0155_I	1207	1	7.	Artifact	n/p	n/p
9:133249082	['G', 'A']	R_0154_0156_I	1208	1	1., 5., 7	Artifact	n/p	n/p
12:93953251	['G', 'A']	R_0154_0156_I	1209	1	3., 4.	Artifact	n/p	n/p
18:56217675	['A', 'C']	R_0162_0164_I	1210	1	3., 5., 7.	Artifact	n/p	n/p
18:56217676	['T', 'C']	R_0162_0164_I	1210	1	3., 5., 7.	Artifact	n/p	n/p
19:4418983	['C', 'T']	R_0162_0165_I	1211	1	3., 5.	Artifact	n/p	n/p
19:4418997	['C', 'T']	R_0162_0165_I	1211	1	3., 5.	Artifact	n/p	n/p
2:199255674	['A', 'G']	R_0176_0179_I	1212	1	7.	Artifact	n/p	FP
8:58298062	['C', 'A']	R_0176_0179_I	1213	1	TP	14	n/p	8	pat	GRCh37:8-58298061-GC-AA	-	-	Tandem MNV	0	likely benign	intergenic	-	8:58298061	['G', 'A']
8:91268222	['T', 'C']	R_0176_0179_I	1214	1	7.	Artifact	n/p	n/p
8:117627614	['A', 'C']	R_0176_0179_I	1215	1	3.	Artifact	n/p	n/p
1:84358164	['A', 'T']	R_0185_0188_I	1246	1	5.	Artifact	n/p	n/p
3:178086724	['G', 'A']	R_0185_0188_I	1247	1	TP	15	n/p	9	pat	GRCh37:3-178086723-GG-AA	-	-	Tandem MNV	0	likely benign	intronic	KCNMB2	3:178086723	['G', 'A']
6:110623801	['T', 'C']	R_0185_0188_I	1248	1	3.	Artifact	n/p	n/p
6:110623805	['C', 'T']	R_0185_0188_I	1248	1	3.	Artifact	n/p	n/p
9:3505378	['T', 'A']	R_0185_0188_I	1249	1	4., 5., 7.	Artifact	n/p	n/p
15:51586734	['T', 'G']	R_0185_0188_I	1250	1	4., 5.	Artifact	n/p	n/p
15:51586745	['T', 'C']	R_0185_0188_I	1250	1	4., 5.	Artifact	n/p	n/p
19:51055882	['C', 'T']	R_0185_0188_I	1251	1	3., 5.	Artifact	n/p	n/p
19:51055883	['A', 'G']	R_0185_0188_I	1251	1	3., 5.	Artifact	n/p	n/p
1:114943759	['T', 'C']	R_0189_0191_I	1252	1	TP	16	n/p	n/p	mat	GRCh37:1-114943752-G-T; GRCh37:1-114943759-T-C = chr1-114943752-GGGTTCAT-TGGTTCAC	TRIM33(NM_015906.4):c.2967+259C>A; TRIM33(NM_015906.4):c.2967+252A>G	-	cDNM	7	likely benign	intronic	TRIM33	1:114943752	['G', 'T']
13:101268618	['A', 'G']	R_0189_0191_I	1253	1	6.	Artifact	n/p	n/p
13:101268622	['A', 'G']	R_0189_0191_I	1253	1	6.	Artifact	n/p	n/p
7:95886752	['C', 'T']	R_0192_0211_I	1254	1	4.	Artifact	n/p	n/p
2:89144043	['A', 'T']	R_0195_0197_I	1255	1	TP	17	n/p	n/p	no phase	GRCh37:2-89144042-GA-TT	-	-	Tandem MNV	0	likely benign	intergenic	-	2:89144042	['G', 'T']
4:103781084	['G', 'C']	R_0195_0197_I	1256	1	3., 7.	Artifact	n/p	n/p
16:6909190	['A', 'G']	R_0195_0197_I	1257	1	3.	Artifact	n/p	n/p
17:70561722	['G', 'A']	R_0195_0197_I	1258	1	3., 6.	Artifact	n/p	n/p
17:70561739	['G', 'A']	R_0195_0197_I	1258	1	3., 6.	Artifact	n/p	n/p
2:7907939	['A', 'C']	R_0200_0202_I	1259	1	3., 4.	Artifact	n/p	n/p
5:159390320	['C', 'T']	R_0200_0203_I	1260	1	1., 4.	Artifact	n/p	n/p
5:159390324	['C', 'T']	R_0200_0203_I	1260	1	1., 4.	Artifact	n/p	n/p
5:159390328	['A', 'T']	R_0200_0203_I	1260	1	1., 4.	Artifact	n/p	n/p
13:58367198	['A', 'G']	R_0200_0203_I	1261	1	4., 6.	Artifact	n/p	n/p
5:35977192	['G', 'A']	R_0204_0206_I	1262	1	5.	Artifact	n/p	n/p
5:35977206	['G', 'A']	R_0204_0206_I	1262	1	5.	Artifact	n/p	n/p
6:17751516	['A', 'C']	R_0204_0206_I	1263	1	1., 4.	Artifact	n/p	n/p
6:17751534	['C', 'T']	R_0204_0206_I	1263	1	1., 4.	Artifact	n/p	n/p
6:17751539	['T', 'G']	R_0204_0206_I	1263	1	1., 4.	Artifact	n/p	n/p
6:17751540	['G', 'C']	R_0204_0206_I	1263	1	1., 4.	Artifact	n/p	n/p
6:17751541	['C', 'T']	R_0204_0206_I	1263	1	1., 4.	Artifact	n/p	n/p
22:44511723	['T', 'C']	R_0204_0206_I	1264	1	3., 5.	Artifact	n/p	n/p
22:44511763	['C', 'T']	R_0204_0206_I	1265	1	3., 5.	Artifact	n/p	n/p
22:44511773	['C', 'G']	R_0204_0206_I	1265	1	3., 5.	Artifact	n/p	n/p
22:44511775	['A', 'T']	R_0204_0206_I	1265	1	3., 5.	Artifact	n/p	n/p
15:61916229	['A', 'G']	R_0218_0220_I	1343	1	TP	18	4	n/p	no phase	GRCh37:15-61916228-GA-CG	-	-	Tandem MNV	0	likely benign	intergenic	-	15:61916228	['G', 'C']
3:194831250	['C', 'T']	R_0218_0220_I	1341	1	4.	Artifact	n/p	n/p
15:20263657	['G', 'A']	R_0218_0220_I	1342	1	1., 4., 5.	Artifact	n/p	n/p
3:4863335	['C', 'T']	R_0218_0220_I	1340	1	TP	19	n/p	10	pat	GRCh37:3-4863334-CC-TT	ITPR1(NM_001168272.2):c.7983+3408_7983+3409delCCinsTT	-	Tandem MNV	0	VUCS	intronic	ITPR1	3:4863334	['C', 'T']
17:2631883	['C', 'T']	R_0218_0220_I	1344	1	3.	Artifact	n/p	n/p
19:46314960	['T', 'C']	R_0218_0221_I	1345	1	3., 7.	Artifact	n/p	n/p
22:47038978	['A', 'G']	R_0222_0225_I	1346	1	1., 4.	Artifact	n/p	n/p
3:11295002	['T', 'C']	R_0228_0230_I	1347	1	TP	20	n/p	n/p	no phase	GRCh37:3-11294992-C-A; GRCh37:3-11295002-T-C = 3:11294992-CCTAGTCTTCT-ACTAGTCTTCC	HRH1(NM_001098212.2):c.-35-5697C>A; HRH1(NM_001098212.2):c.-35-5687T>C; HRH1(NM_001098212.2):c.-35-5697_-35-5687delinsACTAGTCTTCC	-	cDNM	10	likely benign	intronic	HRH1	3:11294992	['C', 'A']
19:6653648	['G', 'T']	R_0228_0230_I	1348	1	3.	Artifact	n/p	n/p
19:6653655	['T', 'C']	R_0228_0230_I	1348	1	3.	Artifact	n/p	n/p
19:6653656	['G', 'A']	R_0228_0230_I	1348	1	3.	Artifact	n/p	n/p
19:6653659	['A', 'G']	R_0228_0230_I	1348	1	3.	Artifact	n/p	n/p
19:6653662	['C', 'T']	R_0228_0230_I	1348	1	3.	Artifact	n/p	n/p
19:6653663	['A', 'G']	R_0228_0230_I	1348	1	3.	Artifact	n/p	n/p
2:103265225	['A', 'C']	R_0232_0233_I	1349	1	1., 2., 3., 4.	Artifact	n/p	n/p
2:116861088	['T', 'A']	R_0232_0233_I	1351	1	4., 5.	Artifact	n/p	n/p
2:119169864	['T', 'C']	R_0232_0233_I	1352	1	4., 5.	Artifact	n/p	n/p
2:195115748	['C', 'G']	R_0232_0233_I	1353	1	4., 5.	Artifact	n/p	n/p
3:83919255	['A', 'G']	R_0232_0233_I	1354	1	4., 7.	Artifact	n/p	n/p
3:83919256	['A', 'C']	R_0232_0233_I	1354	1	4., 7.	Artifact	n/p	n/p
4:106784459	['C', 'T']	R_0232_0233_I	1355	1	3., 5.	Artifact	n/p	n/p
4:106804654	['T', 'C']	R_0232_0233_I	1356	1	4., 5.	Artifact	n/p	n/p
5:60924674	['C', 'T']	R_0232_0233_I	1357	1	4., 5.	Artifact	n/p	n/p
6:113192811	['C', 'T']	R_0232_0233_I	1358	1	3., 4., 5.	Artifact	n/p	n/p
7:23779340	['A', 'T']	R_0232_0233_I	1359	1	4., 5.	Artifact	n/p	n/p
8:73101449	['A', 'T']	R_0232_0233_I	1360	1	4., 5.	Artifact	n/p	n/p
12:63761864	['C', 'T']	R_0232_0233_I	1361	1	4., 5.	Artifact	n/p	n/p
12:63761880	['A', 'G']	R_0232_0233_I	1361	1	4., 5.	Artifact	n/p	n/p
13:52649773	['T', 'C']	R_0232_0233_I	1362	1	4., 5., 7.	Artifact	n/p	n/p
18:43766501	['C', 'T']	R_0232_0233_I	1363	1	3.	Artifact	n/p	n/p
4:77220495	['C', 'G']	R_0235_0237_I	1364	1	TP	21	n/p	11	mat	GRCh37:4-77220494-ACA-GGG	FAM47E-STBD1(NM_001242939.1):c.1027-9803_1027-9801delACAinsGGG	-	Tripplet MNV	0	likely benign	intronic	FAM47E-STBD1	4:77220494	['A', 'G']
4:77220496	['A', 'G']	R_0235_0237_I	1364	1	TP	21	n/p	11	mat	GRCh37:4-77220494-ACA-GGG	FAM47E-STBD1(NM_001242939.1):c.1027-9803_1027-9801delACAinsGGG	-	Tripplet MNV	0	likely benign	intronic	FAM47E-STBD1	4:77220495	['C', 'G']
1:109065339	['A', 'T']	R_0238_0240_I	1365	1	TP	22	n/p	n/p	no phase	GRCh37:1-109065338-CA-AT	-	-	Tandem MNV	0	likely benign	intergenic	-	1:109065338	['C', 'A']
10:803084	['G', 'A']	R_0238_0240_I	1366	1	1., 3., 4.	Artifact	n/p	n/p
10:118873175	['G', 'T']	R_0238_0240_I	1367	1	TP	23	n/p	n/p	mat	GRCh37:10-118873174-GG-AT	SHTN1(NM_001258300.1):c.-189+12643_-189+12644delCCinsAT	-	Tandem MNV	0	likely benign	intronic	SHTN1	10:118873174	['G', 'A']
6:69860915	['C', 'G']	R_0243_0245_I	1368	1	TP	24	n/p	n/p	pat	GRCh37:6-69860914-GC-AG	ADGRB3(NM_001704.3):c.2480+74984_2480+74985delGCinsAG	-	Tandem MNV	0	likely benign	intronic	ADGRB3	6:69860914	['G', 'A']
1:20661934	['A', 'G']	R_0246_0249_I	1369	1	TP	25	n/p	12	pat	GRCh37:1-20661932-A-C; GRCh37:1-20661934-A-G = 1:20661932-ACA-CCG	VWA5B1(NM_001039500.3):c.1759-864A>C; VWA5B1(NM_001039500.3):c.1759-862A>G	-	cDNM	2	likely benign	intronic	VWA5B1	1:20661932	['A', 'C']
6:86663761	['A', 'G']	R_0246_0249_I	1370	1	3., 7.	Artifact	n/p	n/p
6:86663769	['C', 'T']	R_0246_0249_I	1370	1	3., 7.	Artifact	n/p	n/p
9:77753953	['T', 'C']	R_0246_0249_I	1371	1	3., 7.	Artifact	n/p	n/p
17:66207841	['G', 'A']	R_0246_0249_I	1372	1	3.	Artifact	n/p	n/p
3:141981110	['T', 'G']	R_0250_0252_I	1373	1	4., 5.	Artifact	n/p	n/p
3:149323683	['G', 'A']	R_0250_0252_I	1374	1	4., 5.	Artifact	n/p	n/p
19:2895769	['T', 'C']	R_0250_0252_I	1375	1	4., 7.	Artifact	n/p	n/p
19:2895787	['A', 'C']	R_0250_0252_I	1375	1	4., 7.	Artifact	n/p	n/p
13:19180999	['G', 'A']	R_0250_0253_I	1376	1	3., 5.	Artifact	n/p	n/p
13:24930775	['T', 'A']	R_0250_0253_I	1377	1	4., 5.	Artifact	n/p	n/p
21:42009521	['A', 'C']	R_0254_0256_I	1378	1	4., 5.	Artifact	n/p	n/p
13:69701158	['C', 'A']	R_0258_0260_I	1379	1	TP	26	n/p	n/p	pat	GRCh37:13-69701157-GC-AA	-	-	Tandem MNV	0	likely benign	intergenic	-	13:69701157	['G', 'A']
3:26527234	['G', 'C']	R_0261_0263_I	1380	1	4., 5., 7.	Artifact	n/p	n/p
5:169598773	['T', 'G']	R_0261_0263_I	1381	1	3.	Artifact	n/p	n/p
7:41136072	['C', 'T']	R_0269_0268_I	1382	1	TP	27	n/p	13	no phase	GRCh37:7-41136071-GC-TT	-	-	Tandem MNV	0	likely benign	intergenic	-	7:41136071	['G', 'T']
2:117834696	['C', 'T']	R_0270_0271_I	1383	1	4., 5.	Artifact	n/p	n/p
2:117834701	['C', 'T']	R_0270_0271_I	1383	1	4., 5.	Artifact	n/p	n/p
8:50680568	['T', 'G']	R_0270_0271_I	1384	1	3.	Artifact	n/p	n/p
10:111789910	['C', 'T']	R_0270_0271_I	1385	1	3.	Artifact	n/p	n/p
13:23253537	['T', 'G']	R_0285_0287_I	1431	1	1., 2., 3., 4.	Artifact	n/p	n/p
4:49094535	['T', 'G']	R_0285_0288_I	1432	1	4., 5.	Artifact	n/p	n/p
4:49094537	['C', 'T']	R_0285_0288_I	1432	1	4., 5.	Artifact	n/p	n/p
4:49094538	['C', 'G']	R_0285_0288_I	1432	1	4., 5.	Artifact	n/p	n/p
4:49094543	['C', 'T']	R_0285_0288_I	1432	1	4., 5.	Artifact	n/p	n/p
4:49094555	['T', 'C']	R_0285_0288_I	1432	1	4., 5.	Artifact	n/p	n/p
13:80952063	['T', 'C']	R_0285_0288_I	1433	1	TP	28	5	14	pat	GRCh37:13-80952059-T-C; GRCh37:13-80952063-T-C	-	-	cDNM	4	likely benign	intergenic	-	13:80952059	['T', 'C']
7:16139005	['G', 'T']	R_0285_0289_I	1435	1	TP	29	n/p	n/p	no phase	GRCh37:7-16139003-G-A; GRCh37:7-16139005-G-T	CRPPA(NM_001101426.4):c.1252-7579C>T; CRPPA(NM_001101426.4):c.1252-7581C>A	-	cDNM	2	likely benign	intronic	CRPPA	7:16139003	['G', 'A']
12:42345116	['A', 'T']	R_0298_0299_I	1847	1	4., 5.	Artifact	n/p	n/p
12:42345120	['C', 'T']	R_0298_0299_I	1847	1	4., 5.	Artifact	n/p	n/p
12:103323574	['G', 'C']	R_0298_0299_I	1848	1	3., 5.	Artifact	n/p	n/p
7:61522610	['A', 'C']	R_0298_0300_I	1849	1	3., 5.	Artifact	n/p	n/p
7:79114096	['A', 'G']	R_0298_0300_I	1850	1	TP	30	n/p	n/p	pat	GRCh37:7-79114093-T-A; 7-79114096-A-G	-	-	cDNM	3	likely benign	intergenic	-	7:79114093	['T', 'A']
20:25843066	['G', 'A']	R_0298_0300_I	1851	1	3., 7.	Artifact	n/p	n/p
1:58072236	['T', 'A']	R_0302_0305_I	1852	1	3.	Artifact	n/p	n/p
11:35270288	['G', 'C']	R_0302_0305_I	1853	1	4., 5.	Artifact	n/p	n/p
17:8684205	['A', 'G']	R_0302_0305_I	1854	1	TP	31	n/p	n/p	mat	GRCh37:17-8684204-CA-TG	-	-	Tandem MNV	0	likely benign	intergenic	-	17:8684204	['C', 'T']
1:17492663	['T', 'G']	R_0307_0310_I	1856	1	3.	Artifact	n/p	n/p
7:94846703	['C', 'T']	R_0307_0310_I	1857	1	TP	32	n/p	n/p	no phase	GRCh37:7-94846700-A-T; GRCh37:7-94846703-CA-TG; GRCh37:7-94846716-A-G	PPP1R9A(NM_001166160.2):c.1957-8573A>T; PPP1R9A(NM_001166160.2):c.1957-8570_1957-8569delCAinsTG; PPP1R9A(NM_001166160.2):c.1957-8557A>G		cDNM	3	likely benign	intronic	PPP1R9A	7:94846700	['A', 'T']
7:94846704	['A', 'G']	R_0307_0310_I	1857	1	TP	32	n/p	n/p	no phase	GRCh37:7-94846700-A-T; GRCh37:7-94846703-CA-TG; GRCh37:7-94846716-A-G	PPP1R9A(NM_001166160.2):c.1957-8573A>T; PPP1R9A(NM_001166160.2):c.1957-8570_1957-8569delCAinsTG; PPP1R9A(NM_001166160.2):c.1957-8557A>G		Tandem MNV	0	likely benign	intronic	PPP1R9A	7:94846703	['C', 'T']
7:94846716	['A', 'G']	R_0307_0310_I	1857	1	TP	32	n/p	n/p	no phase	GRCh37:7-94846700-A-T; GRCh37:7-94846703-CA-TG; GRCh37:7-94846716-A-G	PPP1R9A(NM_001166160.2):c.1957-8573A>T; PPP1R9A(NM_001166160.2):c.1957-8570_1957-8569delCAinsTG; PPP1R9A(NM_001166160.2):c.1957-8557A>G		cDNM	12	likely benign	intronic	PPP1R9A	7:94846704	['A', 'G']
2:174602623	['T', 'G']	R_0311_0313_I	1859	1		Artifact	n/p	n/p
8:1790018	['C', 'G']	R_0311_0313_I	1860	1		Artifact	n/p	n/p
1:53200217	['A', 'G']	R_0317_0319_I	1861	1		Artifact	n/p	n/p
1:53200235	['C', 'T']	R_0317_0319_I	1861	1		Artifact	n/p	n/p
12:67093019	['G', 'A']	R_0317_0319_I	1862	1		Artifact	n/p	n/p
16:24032602	['C', 'T']	R_0317_0320_I	1863	1		Artifact	n/p	n/p
1:174266588	['T', 'C']	R_0325_0328_I	1864	1		Artifact	n/p	n/p
11:80062144	['A', 'G']	R_0325_0328_I	1865	1	TP	33	n/p	n/p	mat	GRCh37:11-80062143-AA-TG	-	-	Tandem MNV	0	likely benign	intergenic	-	11:80062143	['A', 'T']
14:42628651	['C', 'T']	R_0325_0328_I	1866	1		Artifact	n/p	n/p
14:103020752	['G', 'A']	R_0335_0337_I	1867	1		Artifact	n/p	n/p
14:103020753	['G', 'T']	R_0335_0337_I	1867	1		Artifact	n/p	n/p
14:103020755	['T', 'C']	R_0335_0337_I	1867	1		Artifact	n/p	n/p
8:5241693	['G', 'C']	R_0335_0338_I	1868	1		Artifact	n/p	n/p
6:165157293	['A', 'G']	R_0346_0348_I	1869	1		Artifact	n/p	n/p
6:165157297	['A', 'G']	R_0346_0348_I	1869	1		Artifact	n/p	n/p
6:165157302	['T', 'C']	R_0346_0348_I	1869	1		Artifact	n/p	n/p
7:11982469	['C', 'T']	R_0346_0348_I	1870	1		Artifact	n/p	n/p
19:34109391	['T', 'C']	R_0346_0349_I	1871	1		Artifact	n/p	n/p
19:34109394	['T', 'C']	R_0346_0349_I	1871	1		Artifact	n/p	n/p
1:215916784	['A', 'G']	R_0363_0364_I	1872	1		Artifact	n/p	n/p
1:215916786	['A', 'G']	R_0363_0364_I	1872	1		Artifact	n/p	n/p
18:29008811	['C', 'T']	R_0363_0365_I	1874	1	TP	34	n/p	15	no phase	GRCh37:18-29008810-GC-TT	-	-	Tandem MNV	0	likely benign	intergenic	-	18:29008810	['G', 'T']
2:75200328	['G', 'A']	R_0363_0365_I	1873	1	TP	35	n/p	n/p	no phase	GRCh37:2-75200325-T-C; GRCh37:2-75200328-G-A	-	-	cDNM	3	likely benign	intergenic	-	2:75200325	['T', 'C']
4:141477077	['T', 'C']	R_0371_0373_I	1875	1		Artifact	n/p	n/p
4:141477092	['C', 'T']	R_0371_0373_I	1875	1		Artifact	n/p	n/p
19:58923103	['C', 'T']	R_0371_0373_I	1876	1		Artifact	n/p	n/p
3:75114408	['T', 'G']	R_0374_0376_I	1877	1		Artifact	n/p	n/p
22:22224091	['T', 'A']	R_0374_0384_I	1878	1		Artifact	n/p	n/p
22:22224097	['T', 'C']	R_0374_0384_I	1878	1		Artifact	n/p	n/p
22:22224099	['G', 'A']	R_0374_0384_I	1878	1		Artifact	n/p	n/p
22:22224106	['A', 'G']	R_0374_0384_I	1878	1		Artifact	n/p	n/p
22:22224110	['G', 'C']	R_0374_0384_I	1878	1		Artifact	n/p	n/p
22:22224111	['T', 'A']	R_0374_0384_I	1878	1		Artifact	n/p	n/p
22:22224113	['A', 'G']	R_0374_0384_I	1878	1		Artifact	n/p	n/p
22:22224116	['G', 'A']	R_0374_0384_I	1878	1		Artifact	n/p	n/p
1:61434349	['G', 'A']	R_0380_0383_I	1879	1		Artifact	n/p	n/p
2:175403371	['C', 'G']	R_0390_0393_I	1896	1		Artifact	n/p	n/p
2:175403395	['A', 'C']	R_0390_0393_I	1897	1		Artifact	n/p	n/p
7:56890766	['G', 'C']	R_0395_0397_I	1899	1	TP	36	n/p	n/p	pat	GRCh37:7-56890765-AG-GC	-	-	Tandem MNV	0	likely benign	intergenic	-	7:56890765	['A', 'G']
2:157823610	['A', 'G']	R_0417_0421_I	1900	1	TP	37	n/p	n/p	mat	GRCh37:2-157823609-CA-TG	-	-	Tandem MNV	0	likely benign	intergenic	-	2:157823609	['C', 'T']
21:45634403	['T', 'A']	R_0422_0424_I	1901	1		Artifact	n/p	n/p
21:45634404	['A', 'C']	R_0422_0424_I	1901	1		Artifact	n/p	n/p
21:45634407	['A', 'C']	R_0422_0424_I	1901	1		Artifact	n/p	n/p
21:45634412	['C', 'T']	R_0422_0424_I	1901	1		Artifact	n/p	n/p

## Sheet: cDNM Summary by Category
Unique cDNMs IDs (163)	Artifacts IDs (126)	TP cDNMs IDs (Sanger+PacBio+IGV verified, 37)	IGV verfied, not validated (20)	Validated (sanger or pac bio, 17)	Sanger validated TP cDNMs IDs (5)	PacBio validated TP cDNMs IDs (15)	total phased cDNMs IDs (25)	maternal (9)	paternal (17)	Phased by IGV (12)	Individuals with validated cDNM >1 (35)	Individuals with cDNM call (82)								Exonic cDNMs	Intronic cDNMs	UTR cDNMs	Intergenic cDNMs		Type of cDNM
1069	1070	1069	1092	1069	1069	1089	1069	1116	1069	1092	R_0001_0029_I	R_0001_0029_I									1069	1092	1118		Tandem MNVs
1070	1071	1089	1127	1089	1118	1116	1092	1123	1089	1128	R_0060_0062_I	R_0001_0029_I			Unique cDNMs	163					1089	1133	1128		1069
1071	1072	1092	1128	1116	1343	1118	1116	1132	1092	1200	R_0060_0063_I	R_0001_0030_I			Artifacts	126					1116		1135		1092
1072	1074	1116	1135	1118	1433	1123	1118	1252	1118	1252	R_0073_0112_I	R_0025_0035_I			IGV verified		20				1123		1198		1123
1074	1075	1118	1200	1123		1132	1123	1364	1128	1367	R_0077_0080_I	R_0036_0108_I			sanger or pacbio validated		17				1127		1200		1127
1075	1076	1123	1252	1132		1133	1128	1367	1133	1368	R_0092_0114_I	R_0038_0040_I			total true positve		37				1132		1213		1128
1076	1077	1127	1255	1133		1198	1132	1854	1198	1379	R_0116_0118_I	R_0045_0142_I									1247		1255		1132
1077	1078	1128	1347	1198		1213	1133	1865	1200	1850	R_0126_0129_I	R_0052_0110_I			PPV			0.226994			1252		1343		1198
1078	1079	1132	1365	1213		1247	1198	1900	1213	1854	R_0130_0132_I	R_0056_0058_I									1340		1365		1213
1079	1084	1133	1367	1247		1340	1200		1247	1865	R_0130_0133_I	R_0060_0062_I									1347		1379		1247
1084	1085	1135	1368	1340		1364	1213		1340	1899	R_0134_0136_I	R_0060_0063_I									1364		1382		1255
1085	1086	1198	1379	1343		1369	1247		1368	1900	R_0138_0140_I	R_0064_0088_I									1367		1433		1343
1086	1087	1200	1435	1364		1382	1252		1369		R_0149_0151_I	R_0069_0071_I									1368		1850		1340
1087	1088	1213	1850	1369		1433	1340		1379		R_0149_0152_I	R_0073_0112_I									1369		1854		1365
1088	1090	1247	1854	1382		1874	1364		1433		R_0176_0179_I	R_0077_0079_I									1435		1865		1367
1089	1094	1252	1857	1433			1367		1850		R_0185_0188_I	R_0077_0080_I									1857		1874		1368
1090	1095	1255	1865	1874			1368		1899		R_0189_0191_I	R_0081_0082_I											1873		1379
1092	1115	1340	1873				1369				R_0195_0197_I	R_0081_0083_I											1899		1382
1094	1117	1343	1899				1379				R_0218_0220_I	R_0092_0114_I											1900		1854
1095	1119	1347	1900				1433				R_0228_0230_I	R_0116_0118_I													1857
1115	1120	1364					1850				R_0235_0237_I	R_0126_0128_I													1865
1116	1121	1365					1854				R_0238_0240_I	R_0126_0129_I													1874
1117	1122	1367					1865				R_0243_0245_I	R_0130_0132_I													1899
1118	1124	1368					1899				R_0246_0249_I	R_0130_0133_I													1900
1119	1125	1369					1900				R_0258_0260_I	R_0134_0136_I
1120	1126	1379									R_0269_0268_I	R_0138_0140_I
1121	1129	1382								112	R_0285_0288_I	R_0149_0151_I
1122	1130	1433									R_0285_0289_I	R_0149_0152_I													cDNMs
1123	1131	1435									R_0298_0300_I	R_0149_0153_I													1089
1124	1134	1850									R_0302_0305_I	R_0154_0155_I													1116
1125	1197	1854									R_0307_0310_I	R_0154_0156_I													1118
1126	1201	1857									R_0325_0328_I	R_0162_0164_I													1133
1127	1203	1865									R_0363_0365_I	R_0162_0165_I													1135
1128	1204	1873									R_0395_0397_I	R_0176_0179_I													1200
1129	1205	1874									R_0417_0421_I	R_0185_0188_I													1252
1130	1206	1899										R_0189_0191_I													1347
1131	1207	1900										R_0192_0211_I													1369
1132	1208											R_0195_0197_I													1433
1133	1209											R_0200_0202_I													1435
1134	1210											R_0200_0203_I													1850
1135	1211											R_0204_0206_I													1857
1197	1212											R_0218_0220_I													1873
1198	1214											R_0218_0221_I
1200	1215											R_0222_0225_I
1201	1246											R_0228_0230_I
1203	1248											R_0232_0233_I
1204	1249											R_0235_0237_I
1205	1250											R_0238_0240_I
1206	1251											R_0243_0245_I
1207	1253											R_0246_0249_I													Tripplet
1208	1254											R_0250_0252_I													1364
1209	1256											R_0250_0253_I
1210	1257											R_0254_0256_I
1211	1258											R_0258_0260_I
1212	1259											R_0261_0263_I
1213	1260											R_0269_0268_I
1214	1261											R_0270_0271_I
1215	1262											R_0285_0287_I
1246	1263											R_0285_0288_I
1247	1264											R_0285_0289_I
1248	1265											R_0298_0299_I
1249	1341											R_0298_0300_I
1250	1342											R_0302_0305_I
1251	1344											R_0307_0310_I
1252	1345											R_0311_0313_I
1253	1346											R_0317_0319_I
1254	1348											R_0317_0320_I
1255	1349											R_0325_0328_I
1256	1351											R_0335_0337_I
1257	1352											R_0335_0338_I
1258	1353											R_0346_0348_I
1259	1354											R_0346_0349_I
1260	1355											R_0363_0364_I
1261	1356											R_0363_0365_I
1262	1357											R_0371_0373_I
1263	1358											R_0374_0376_I
1264	1359											R_0374_0384_I
1265	1360											R_0380_0383_I
1340	1361											R_0390_0393_I
1341	1362											R_0395_0397_I
1342	1363											R_0417_0421_I
1343	1366											R_0422_0424_I
1344	1370
1345	1371
1346	1372
1347	1373
1348	1374
1349	1375
1351	1376
1352	1377
1353	1378
1354	1380
1355	1381
1356	1383
1357	1384
1358	1385
1359	1431
1360	1432
1361	1847
1362	1848
1363	1849
1364	1851
1365	1852
1366	1853
1367	1856
1368	1859
1369	1860
1370	1861
1371	1862
1372	1863
1373	1864
1374	1866
1375	1867
1376	1868
1377	1869
1378	1870
1379	1871
1380	1872
1381	1875
1382	1876
1383	1877
1384	1878
1385	1879
1431	1896
1432	1897
1433	1901
1435
1847
1848
1849
1850
1851
1852
1853
1854
1856
1857
1859
1860
1861
1862
1863
1864
1865
1866
1867
1868
1869
1870
1871
1872
1873
1874
1875
1876
1877
1878
1879
1896
1897
1899
1900
1901

## Sheet: cDNM Phase Information
Image_name	Phase
1-109065339-A_T-R_0238_0240_I-ID1365-TP-Illu	no phase
1-114943759-T_C-R_0189_0191_I-ID1252-TP-Illu	mat
1-20661934-A_G-R_0246_0249_I-ID1369-TP-Illu	pat
1-225743006-G_T-R_0001_0029_I-ID1069-TP-Illu	pat
10-118873175-G_T-R_0238_0240_I-ID1367-TP-Illu	mat
11-80062144-A_G-R_0325_0328_I-ID1865-TP-Illu	mat
12-109306167-A_G-R_0060_0063_I-ID1092-TP-Illu	pat
13-69701158-C_A-R_0258_0260_I-ID1379-TP-Illu	pat
13-80952063-T_C-R_0285_0288_I-ID1433-TP-Illu	pat
14-54170657-A_T-R_0149_0151_I-ID1198-TP-Illu	pat
15-45906469-T_A-R_0077_0080_I-ID1118-TP-Illu	pat
15-61916229-A_G-R_0218_0220_I-ID1343-TP-Illu	no phase
16-79123059-C_T-R_0126_0129_I-ID1127-TP-Illu	no phase
17-8684205-A_G-R_0302_0305_I-ID1854-TP-Illu	mat
18-15258223-G_T-R_0138_0140_I-ID1135-TP-Illu	no phase
18-29008811-C_T-R_0363_0365_I-ID1874-TP-Illu	no phase
2-157823610-A_G-R_0417_0421_I-ID1900-TP-Illu	mat
2-211891212-T_A-R_0130_0132_I-ID1128-TP-Illu	pat
2-50865844-A_T-R_0134_0136_I-ID1132-TP-Illu	mat
2-75200328-G_A-R_0363_0365_I-ID1873-TP-Illu	no phase
2-89144043-A_T-R_0195_0197_I-ID1255-TP-Illu	no phase
3-101764625-C_T-R_0149_0152_I-ID1200-TP-Illu	pat
3-11295002-T_C-R_0228_0230_I-ID1347-TP-Illu	no phase
3-178086724-G_A-R_0185_0188_I-ID1247-TP-Illu	pat
3-4863335-C_T-R_0218_0220_I-ID1340-TP-Illu	pat
4-77220495-C_G-R_0235_0237_I-ID1364-TP-Illu	mat
5-137275284-A_G-R_0134_0136_I-ID1133-TP-Illu	pat
5-99891721-G_C-R_0073_0112_I-ID1116-TP-Illu	mat
6-69860915-C_G-R_0243_0245_I-ID1368-TP-Illu	pat
7-16139005-G_T-R_0285_0289_I-ID1435-TP-Illu	no phase
7-41136072-C_T-R_0269_0268_I-ID1382-TP-Illu	no phase
7-56890766-G_C-R_0395_0397_I-ID1899-TP-Illu	pat
7-5872899-A_G-R_0092_0114_I-ID1123-TP-Illu	mat
7-79114096-A_G-R_0298_0300_I-ID1850-TP-Illu	pat
7-94846703-C_T-R_0307_0310_I-ID1857-TP-Illu	no phase
8-58298062-C_A-R_0176_0179_I-ID1213-TP-Illu	pat
9-99347203-G_A-R_0060_0062_I-ID1089-TP-Illu	pat
